# Supplementary material for: Optimization of Laponite Nanogel with Curcumin Incorporation: A Quality by Design Approach
Source: Gels. 2025 Aug 24;11(9):677. doi: 10.3390/gels11090677 (PMC12469730; doi:10.3390/gels11090677)
Supplement: Supplementary file 1 [file gels-11-00677-s001.zip]

Archive with 1 entries (1 files):
- gels-3792597-supplementary.pdf
